# Supplementary material for: Three new species of Fonsecaiulus (Hemiptera, Cicadellidae, Cicadellini) from Brazil and key to species of the genus
Source: Zookeys. 2015 Oct 12;(526):131–44. doi: 10.3897/zookeys.526.6154 (PMC4607849; doi:10.3897/zookeys.526.6154)
Supplement: XML Treatment for Fonsecaiulus rectangularis [file zookeys.526.6154-treatment1.xml]

<!DOCTYPE tp:taxon-treatment
  PUBLIC "-//TaxonX//DTD Taxonomic Treatment Publishing DTD v0 20100105//EN" "tax-treatment-NSO.dtd">
<tp:taxon-treatment xmlns:tp="http://www.plazi.org/taxpub"><tp:treatment-meta><kwd-group><label>Taxon classification</label><kwd><named-content content-type="kingdom">Animalia</named-content></kwd><kwd><named-content content-type="order">Hemiptera</named-content></kwd><kwd><named-content content-type="family">Cicadellidae</named-content></kwd></kwd-group><mixed-citation publication-type="journal"><person-group><name><surname>Felix</surname><given-names>Márcio</given-names></name><name><surname>Antunes</surname><given-names>Cauan</given-names></name><name><surname>Carvalho</surname><given-names>Rachel A.</given-names></name><name><surname>Mejdalani</surname><given-names>Gabriel</given-names></name></person-group><article-title>Three new species of <italic><tp:taxon-name><tp:taxon-name-part taxon-name-part-type="genus">Fonsecaiulus</tp:taxon-name-part></tp:taxon-name></italic> (<tp:taxon-name><tp:taxon-name-part taxon-name-part-type="order">Hemiptera</tp:taxon-name-part></tp:taxon-name>, <tp:taxon-name><tp:taxon-name-part taxon-name-part-type="family">Cicadellidae</tp:taxon-name-part></tp:taxon-name>, <tp:taxon-name><tp:taxon-name-part taxon-name-part-type="tribe">Cicadellini</tp:taxon-name-part></tp:taxon-name>) from Brazil and key to species of the genus</article-title><source>Zookeys</source><day>12</day><month>10</month><year>2015</year><volume>2015</volume><issue>526</issue><fpage>131</fpage><lpage>144</lpage><pub-id pub-id-type="doi">10.3897/zookeys.526.6154</pub-id></mixed-citation></tp:treatment-meta><tp:nomenclature><tp:taxon-name>
                        <tp:taxon-name-part taxon-name-part-type="genus">Fonsecaiulus</tp:taxon-name-part>
                        <tp:taxon-name-part taxon-name-part-type="species">rectangularis</tp:taxon-name-part>
                        <object-id xmlns:xlink="http://www.w3.org/1999/xlink" content-type="zoobank" xlink:type="simple">http://zoobank.org/40A8F229-4B6A-4139-9A0E-8C80C64066F4</object-id>
                    </tp:taxon-name><tp:taxon-status xmlns:xlink="http://www.w3.org/1999/xlink" xlink:type="simple">sp. n.</tp:taxon-status><xref ref-type="fig" rid="F1">Fig. 1</xref></tp:nomenclature><tp:treatment-sec sec-type="Diagnosis"><title>Diagnosis.</title><p><italic><tp:taxon-name><tp:taxon-name-part taxon-name-part-type="genus">Fonsecaiulus</tp:taxon-name-part> <tp:taxon-name-part taxon-name-part-type="species">rectangularis</tp:taxon-name-part></tp:taxon-name></italic> sp. n. is characterized by the combination of the following features: (1) male pygofer with two acute processes (Fig. <xref ref-type="fig" rid="F1">1d</xref>), one posterodorsal, short and spiniform, and another posteroventral, long; (2) aedeagus with shaft long and moderately broad in lateral view (Fig. <xref ref-type="fig" rid="F1">1g</xref>), without processes, apex truncate to slightly concave; (3) paraphyses (Fig. <xref ref-type="fig" rid="F1">1h</xref>) with pair of simple long rami.</p><fig id="F1" position="float" orientation="portrait"><label>Figure 1.</label><caption><p><italic><tp:taxon-name><tp:taxon-name-part taxon-name-part-type="genus">Fonsecaiulus</tp:taxon-name-part> <tp:taxon-name-part taxon-name-part-type="species">rectangularis</tp:taxon-name-part></tp:taxon-name></italic> sp. n., male holotype. <bold>a</bold> body, dorsal view <bold>b</bold> body, lateral view <bold>c</bold> pygofer, lateral view <bold>d</bold> apical left portion of pygofer, posterior view <bold>e</bold> valve and subgenital plates, ventral view <bold>f</bold> left style and connective, dorsal view <bold>g</bold> aedeagus and paraphyses, lateral view <bold>h</bold> aedeagus and paraphyses, ventral view. Body length: 5.5 mm.</p></caption><graphic xmlns:xlink="http://www.w3.org/1999/xlink" xlink:href="zookeys-526-131-g001.jpg" position="float" orientation="portrait" xlink:type="simple" id="oo_60052.jpg"/></fig></tp:treatment-sec><tp:treatment-sec sec-type="Etymology"><title>Etymology.</title><p>The specific epithet, <italic>rectangularis</italic>, refers to the shape of the aedeagal shaft in lateral view.</p></tp:treatment-sec><tp:treatment-sec sec-type="Description"><title>Description.</title><p>Length. Male holotype, 5.5 mm; male paratypes, 5.3–5.5 mm.</p><p>Male holotype. Head and thorax. Head (Fig. <xref ref-type="fig" rid="F1">1a, b</xref>) with median length of crown 7/10 interocular width and 4/10 transocular width; frons not flattened medially, muscle impressions distinct; epistomal suture obsolete medially; clypeus with contour continuing profile of frons. Pronotum (Fig. <xref ref-type="fig" rid="F1">1a, b</xref>) with width equal to transocular width; lateral margins slightly convergent anteriorly. Remaining morphological characteristics of head and thorax as in the generic description of <xref ref-type="bibr" rid="B9">Young (1977</xref>: 760–763).</p><p>Male genitalia. Pygofer (Fig. <xref ref-type="fig" rid="F1">1c, d</xref>) with dorsoapical short spine, directed dorsally; ventroapical margin with inner long process, anteromedially turned. Valve (Fig. <xref ref-type="fig" rid="F1">1e</xref>) short and broad, anterior margin concave medially and posterior margin convex. Subgenital plates (Fig. <xref ref-type="fig" rid="F1">1e</xref>) narrow on apical two-thirds; dorsal surface with two minute, sclerotized dentiform processes on median portion, near which apical portion of styles rests; short microsetae along outer margin. Styles (Fig. <xref ref-type="fig" rid="F1">1f</xref>) with outer preapical portion with long sparse setae; apex narrowly truncate. Connective (Fig. <xref ref-type="fig" rid="F1">1f</xref>) short and broad in dorsal view, with median keel. Aedeagus (Fig. <xref ref-type="fig" rid="F1">1g, h</xref>), in lateral view, with shaft broad and elongate, curved dorsally, subrectangular; apex truncate; ventral margin laterally expanded in caudal view; dorsal apodemes long and curved posteriorly. Paraphyses (Fig. <xref ref-type="fig" rid="F1">1g, h</xref>) symmetrical, with pair of long rami extending as far posteriorly as half of aedeagal shaft, posteriorly divergent in ventral view; rami curved dorsally, with apical half dorsoventrally flattened, apex acute.</p><p>Color. Dorsum brown with three longitudinal yellow stripes (Fig. <xref ref-type="fig" rid="F1">1a, b</xref>); median stripe extending from apex of crown to apex of clavus, posteriorly narrowed from median portion of pronotum; pair of lateral stripes extending posteriorly from frontogenal suture along claval sulcus, almost attaining its apex, strongly narrowed on posterior two-thirds of sulcus. Crown (Fig. <xref ref-type="fig" rid="F1">1a, b</xref>) with lateral areas anteriorly to frontogenal sutures pale orange. Clavus (Fig. <xref ref-type="fig" rid="F1">1a, b</xref>) with narrow, median, elongate oblique yellow macula. Corium (Fig. <xref ref-type="fig" rid="F1">1a, b</xref>) with yellow stripe parallel and adjacent to median portion of brachial cell; yellow elongate macula on inner anteapical cell; two smaller oblique yellow maculae near costal margin, anterior one opposite claval apex, posterior one on outer anteapical cell. Face pale orange. Frons with pair of dorsolateral brown maculae continuous with color pattern of crown. Antennal ledges brown (Fig. <xref ref-type="fig" rid="F1">1b</xref>). Thoracic sclerites mostly yellow (Fig. <xref ref-type="fig" rid="F1">1b</xref>); lateral lobe of pronotum dorsally brown. Legs mostly pale orange (Fig. <xref ref-type="fig" rid="F1">1b</xref>). Thoracic sternum mostly pale orange.</p><p>Female unknown.</p></tp:treatment-sec><tp:treatment-sec sec-type="Intraspecific variation"><title>Intraspecific variation</title><p>(based on eight male paratypes). The direction of the pygofer processes is variable; the aedeagal shaft can be more dorsally curved than in the holotype; its apical portion, in lateral view, can be broader and the apical margin, slightly concave.</p></tp:treatment-sec><tp:treatment-sec sec-type="Type specimens"><title>Type specimens.</title><p>Brazil, Espírito Santo State. Holotype: male, “BR, ES, Sta. Teresa, Est. \ Biol. Santa Lúcia, 16.V.2012, \ Buys, Leibão &amp; Antunes \ leg.” (<abbrev xmlns:xlink="http://www.w3.org/1999/xlink" content-type="institution" xlink:title="Coleção Entomológica do Instituto Oswaldo Cruz, Fundação Oswaldo Cruz" xlink:type="simple">CEIOC</abbrev>). Paratypes: two males, same data as holotype (<abbrev xmlns:xlink="http://www.w3.org/1999/xlink" content-type="institution" xlink:title="Coleção Entomológica do Instituto Oswaldo Cruz, Fundação Oswaldo Cruz" xlink:type="simple">CEIOC</abbrev>); four males, “BR, ES, Sta. Teresa, Est. \ Biol. Santa Lúcia, 18.X.2012, \ Buys, Cordeiro &amp; Tinoco, \ leg. Prato amarelo” (<abbrev xmlns:xlink="http://www.w3.org/1999/xlink" content-type="institution" xlink:title="Coleção Entomológica do Instituto Oswaldo Cruz, Fundação Oswaldo Cruz" xlink:type="simple">CEIOC</abbrev>); two males, “BR, ES, Santa Maria de \ Jetibá, Fazenda Azaléia, \ 18.V.2012, Buys, Leibão &amp; \ Antunes leg.” (<named-content xmlns:xlink="http://www.w3.org/1999/xlink" content-type="dwc:institutional_code" xlink:type="simple">MNRJ</named-content>).</p></tp:treatment-sec><tp:treatment-sec sec-type="Remarks"><title>Remarks.</title><p><italic><tp:taxon-name><tp:taxon-name-part taxon-name-part-type="genus">Fonsecaiulus</tp:taxon-name-part> <tp:taxon-name-part taxon-name-part-type="species">rectangularis</tp:taxon-name-part></tp:taxon-name></italic> sp. n. (Fig. <xref ref-type="fig" rid="F1">1a, b</xref>) is similar in color and distributional pattern of stripes to <italic><tp:taxon-name><tp:taxon-name-part taxon-name-part-type="genus">Fonsecaiulus</tp:taxon-name-part> <tp:taxon-name-part taxon-name-part-type="species">flavovittata</tp:taxon-name-part></tp:taxon-name></italic> and <italic><tp:taxon-name><tp:taxon-name-part taxon-name-part-type="genus">Fonsecaiulus</tp:taxon-name-part> <tp:taxon-name-part taxon-name-part-type="species">gaudialis</tp:taxon-name-part></tp:taxon-name></italic>. The pair of yellow stripes extending posteriorly from the frontogenal sutures is narrower than in <italic><tp:taxon-name><tp:taxon-name-part taxon-name-part-type="genus">Fonsecaiulus</tp:taxon-name-part> <tp:taxon-name-part taxon-name-part-type="species">flavovittata</tp:taxon-name-part></tp:taxon-name></italic> on anterior portion of claval sulcus (<xref ref-type="bibr" rid="B8">Wilson et al. 2009</xref>: <ext-link xmlns:xlink="http://www.w3.org/1999/xlink" xlink:type="simple" ext-link-type="uri" xlink:href="http://naturalhistory.museumwales.ac.uk/sharpshooters/browserecord.php?-recid=1012">http://naturalhistory.museumwales.ac.uk/sharpshooters/browserecord.php?-recid=1012</ext-link>).</p><p>The male genital structures are similar to those of <italic><tp:taxon-name><tp:taxon-name-part taxon-name-part-type="genus">Fonsecaiulus</tp:taxon-name-part> <tp:taxon-name-part taxon-name-part-type="species">gaudialis</tp:taxon-name-part></tp:taxon-name></italic>. The posterior margin of the pygofer presents acute processes in both species, being a single ventral process in <italic><tp:taxon-name><tp:taxon-name-part taxon-name-part-type="genus">Fonsecaiulus</tp:taxon-name-part> <tp:taxon-name-part taxon-name-part-type="species">gaudialis</tp:taxon-name-part></tp:taxon-name></italic>, not attaining the median line (<xref ref-type="bibr" rid="B9">Young 1977</xref>: figs 627c, p). In the new species, there are two processes: one dorsal, short and spiniform, and another ventral, long (Fig. <xref ref-type="fig" rid="F1">1c, d</xref>). The aedeagal shaft in both species is long and moderately broad in lateral view, without processes. The shaft apex is truncate to slightly concave in <italic><tp:taxon-name><tp:taxon-name-part taxon-name-part-type="genus">Fonsecaiulus</tp:taxon-name-part> <tp:taxon-name-part taxon-name-part-type="species">rectangularis</tp:taxon-name-part></tp:taxon-name></italic> (Fig. <xref ref-type="fig" rid="F1">1g</xref>), while it is convex in <italic><tp:taxon-name><tp:taxon-name-part taxon-name-part-type="genus">Fonsecaiulus</tp:taxon-name-part> <tp:taxon-name-part taxon-name-part-type="species">gaudialis</tp:taxon-name-part></tp:taxon-name></italic> (<xref ref-type="bibr" rid="B9">Young 1977</xref>: fig. 627f). The paraphyses have a pair of simple long rami in the new species (Fig. <xref ref-type="fig" rid="F1">1h</xref>). In <italic><tp:taxon-name><tp:taxon-name-part taxon-name-part-type="genus">Fonsecaiulus</tp:taxon-name-part> <tp:taxon-name-part taxon-name-part-type="species">gaudialis</tp:taxon-name-part></tp:taxon-name></italic> each ramus is clearly bifid (<xref ref-type="bibr" rid="B9">Young 1977</xref>: fig. 627h).</p><!--PageBreak--></tp:treatment-sec><ref-list><ref id="B9"><mixed-citation xmlns:xlink="http://www.w3.org/1999/xlink" xlink:type="simple"><person-group><name name-style="western"><surname>Young</surname><given-names>DA</given-names></name></person-group> (<year>1977</year>) <article-title>Taxonomic study of the <tp:taxon-name><tp:taxon-name-part taxon-name-part-type="subfamily">Cicadellinae</tp:taxon-name-part></tp:taxon-name> (<tp:taxon-name><tp:taxon-name-part taxon-name-part-type="suborder">Homoptera</tp:taxon-name-part></tp:taxon-name>: <tp:taxon-name><tp:taxon-name-part taxon-name-part-type="family">Cicadellidae</tp:taxon-name-part></tp:taxon-name>), Part 2. New World <tp:taxon-name><tp:taxon-name-part taxon-name-part-type="tribe">Cicadellini</tp:taxon-name-part></tp:taxon-name> and the genus <italic><tp:taxon-name><tp:taxon-name-part taxon-name-part-type="genus">Cicadella</tp:taxon-name-part></tp:taxon-name></italic>.</article-title> <source>Technical Bulletin of the North Carolina Agricultural Experiment Station</source> <volume>239</volume>: <fpage>1</fpage>–<lpage>1135</lpage>.</mixed-citation></ref><ref id="B8"><mixed-citation xmlns:xlink="http://www.w3.org/1999/xlink" xlink:type="simple"><person-group><name name-style="western"><surname>Wilson</surname><given-names>MR</given-names></name><name name-style="western"><surname>Turner</surname><given-names>JA</given-names></name><name name-style="western"><surname>McKamey</surname><given-names>SH</given-names></name></person-group> (<year>2009</year>) <source>Sharpshooter Leafhoppers of the World (<tp:taxon-name><tp:taxon-name-part taxon-name-part-type="order">Hemiptera</tp:taxon-name-part></tp:taxon-name>: <tp:taxon-name><tp:taxon-name-part taxon-name-part-type="family">Cicadellidae</tp:taxon-name-part></tp:taxon-name> subfamily <tp:taxon-name><tp:taxon-name-part taxon-name-part-type="subfamily">Cicadellinae</tp:taxon-name-part></tp:taxon-name>)</source>. <publisher-name>Amgueddfa Cymru – National Museum Wales</publisher-name>. <ext-link xlink:type="simple" ext-link-type="uri" xlink:href="http://naturalhistory.museumwales.ac.uk/Sharpshooters">http://naturalhistory.museumwales.ac.uk/Sharpshooters</ext-link> </mixed-citation></ref></ref-list></tp:taxon-treatment>
