# Supplementary material for: Three new species of Fonsecaiulus (Hemiptera, Cicadellidae, Cicadellini) from Brazil and key to species of the genus
Source: Zookeys. 2015 Oct 12;(526):131–44. doi: 10.3897/zookeys.526.6154 (PMC4607849; doi:10.3897/zookeys.526.6154)
Supplement: XML Treatment for Fonsecaiulus guttiformis [file zookeys.526.6154-treatment2.xml]

<!DOCTYPE tp:taxon-treatment
  PUBLIC "-//TaxonX//DTD Taxonomic Treatment Publishing DTD v0 20100105//EN" "tax-treatment-NSO.dtd">
<tp:taxon-treatment xmlns:tp="http://www.plazi.org/taxpub"><tp:treatment-meta><kwd-group><label>Taxon classification</label><kwd><named-content content-type="kingdom">Animalia</named-content></kwd><kwd><named-content content-type="order">Hemiptera</named-content></kwd><kwd><named-content content-type="family">Cicadellidae</named-content></kwd></kwd-group><mixed-citation publication-type="journal"><person-group><name><surname>Felix</surname><given-names>Márcio</given-names></name><name><surname>Antunes</surname><given-names>Cauan</given-names></name><name><surname>Carvalho</surname><given-names>Rachel A.</given-names></name><name><surname>Mejdalani</surname><given-names>Gabriel</given-names></name></person-group><article-title>Three new species of <italic><tp:taxon-name><tp:taxon-name-part taxon-name-part-type="genus">Fonsecaiulus</tp:taxon-name-part></tp:taxon-name></italic> (<tp:taxon-name><tp:taxon-name-part taxon-name-part-type="order">Hemiptera</tp:taxon-name-part></tp:taxon-name>, <tp:taxon-name><tp:taxon-name-part taxon-name-part-type="family">Cicadellidae</tp:taxon-name-part></tp:taxon-name>, <tp:taxon-name><tp:taxon-name-part taxon-name-part-type="tribe">Cicadellini</tp:taxon-name-part></tp:taxon-name>) from Brazil and key to species of the genus</article-title><source>Zookeys</source><day>12</day><month>10</month><year>2015</year><volume>2015</volume><issue>526</issue><fpage>131</fpage><lpage>144</lpage><pub-id pub-id-type="doi">10.3897/zookeys.526.6154</pub-id></mixed-citation></tp:treatment-meta><tp:nomenclature><tp:taxon-name>
                        <tp:taxon-name-part taxon-name-part-type="genus">Fonsecaiulus</tp:taxon-name-part>
                        <tp:taxon-name-part taxon-name-part-type="species">guttiformis</tp:taxon-name-part>
                        <object-id xmlns:xlink="http://www.w3.org/1999/xlink" content-type="zoobank" xlink:type="simple">http://zoobank.org/D23721F8-37E9-4E6E-B444-60300CD6804C</object-id>
                    </tp:taxon-name><tp:taxon-status xmlns:xlink="http://www.w3.org/1999/xlink" xlink:type="simple">sp. n.</tp:taxon-status><xref ref-type="fig" rid="F2">Figs 2</xref><xref ref-type="fig" rid="F3">, 3</xref><!--PageBreak--><!--PageBreak--></tp:nomenclature><tp:treatment-sec sec-type="Diagnosis"><title>Diagnosis.</title><p><italic><tp:taxon-name><tp:taxon-name-part taxon-name-part-type="genus">Fonsecaiulus</tp:taxon-name-part> <tp:taxon-name-part taxon-name-part-type="species">guttiformis</tp:taxon-name-part></tp:taxon-name></italic> sp. n. is characterized by the combination of the following features: (1) single yellow stripe on median portion of clavus (Fig. <xref ref-type="fig" rid="F2">2a</xref>), directed to commissural margin; (2) valve (Fig. <xref ref-type="fig" rid="F2">2d</xref>) broad and subtriangular; (3) styles and connective stalk (Fig. <xref ref-type="fig" rid="F2">2e</xref>) very elongate; (4) aedeagus (Fig. <xref ref-type="fig" rid="F2">2f</xref>) strongly curved ventrally with apex broad; (5) paraphyses (Fig. <xref ref-type="fig" rid="F2">2f, g</xref>) very complex, with short basal plate and pair of broad and long rami with processes; (6) female sternite VII (Fig. <xref ref-type="fig" rid="F3">3a</xref>) subtriangularly produced posterolaterally, with well-produced median lobe.</p><fig id="F2" position="float" orientation="portrait"><label>Figure 2.</label><caption><p><italic><tp:taxon-name><tp:taxon-name-part taxon-name-part-type="genus">Fonsecaiulus</tp:taxon-name-part> <tp:taxon-name-part taxon-name-part-type="species">guttiformis</tp:taxon-name-part></tp:taxon-name></italic> sp. n., male holotype. <bold>a</bold> body, dorsal view <bold>b</bold> body, lateral view <bold>c</bold> pygofer, lateral view <bold>d</bold> valve and subgenital plates, ventral view <bold>e</bold> left style and connective, dorsal view <bold>f</bold> ejaculatory reservoir, aedeagus, and paraphyses, lateral view <bold>g</bold> part of ejaculatory reservoir, aedeagus, and paraphyses, ventral view. Body length: 5.4 mm.</p></caption><graphic xmlns:xlink="http://www.w3.org/1999/xlink" xlink:href="zookeys-526-131-g002.jpg" position="float" orientation="portrait" xlink:type="simple" id="oo_60053.jpg"/></fig><fig id="F3" position="float" orientation="portrait"><label>Figure 3.</label><caption><p><italic><tp:taxon-name><tp:taxon-name-part taxon-name-part-type="genus">Fonsecaiulus</tp:taxon-name-part> <tp:taxon-name-part taxon-name-part-type="species">guttiformis</tp:taxon-name-part></tp:taxon-name></italic> sp. n., female paratype. <bold>a</bold> abdominal sternite VII, ventral view <bold>b</bold> pygofer, lateral view <bold>c</bold> apical portion of abdomen with sternite VII removed (macrosetae of pygofer omitted), ventral view <bold>d</bold> first valvifer, lateral view <bold>e</bold> first valvifer and valvula of ovipositor, lateral view <bold>f</bold> basal and <bold>g</bold> apical dorsal sculpturing in detail <bold>h</bold> apical ventral sculpturing in detail <bold>i</bold> second valvula of ovipositor, lateral view <bold>j</bold> median <bold>k</bold> preapical, and <bold>l</bold> apical teeth and denticles in detail.</p></caption><graphic xmlns:xlink="http://www.w3.org/1999/xlink" xlink:href="zookeys-526-131-g003.jpg" position="float" orientation="portrait" xlink:type="simple" id="oo_60054.jpg"/></fig></tp:treatment-sec><tp:treatment-sec sec-type="Etymology"><title>Etymology.</title><p>The specific epithet, <italic>guttiformis</italic>, refers to the shape of the aedeagal shaft in lateral view.</p></tp:treatment-sec><tp:treatment-sec sec-type="Description"><title>Description.</title><p>Length. Male holotype, 5.4 mm; male paratypes, 5.0–5.5 mm; female paratype, 5.5 mm.</p><p>Male holotype. Head and thorax. Head (Fig. <xref ref-type="fig" rid="F2">2a, b</xref>) with median length of crown slightly less than 7/10 interocular width and slightly less than 4/10 transocular width; frons slightly flattened medially, muscle impressions distinct; epistomal suture obsolete medially; clypeus with contour continuing profile of frons. Pronotum (Fig. <xref ref-type="fig" rid="F2">2a, b</xref>) with width equal to transocular width; lateral margins slightly convergent anteriorly. Remaining morphological characteristics of head and thorax as in the generic description of <xref ref-type="bibr" rid="B9">Young (1977</xref>: 760–763).</p><p>Male genitalia. Pygofer (Fig. <xref ref-type="fig" rid="F2">2c</xref>) slightly concave posteriorly; ventroapical margin with small rounded lobe, directed medially. Valve (Fig. <xref ref-type="fig" rid="F2">2d</xref>) broad and subtriangular. Subgenital plates (Fig. <xref ref-type="fig" rid="F2">2d</xref>) narrow on apical half; dorsal surface with two minute, sclerotized dentiform processes on median portion, near which apical portion of styles rests; short microsetae along outer margin. Styles (Fig. <xref ref-type="fig" rid="F2">2e</xref>) elongate, extending as far posteriorly as connective apex; outer preapical portion with long sparse setae; apex directed outwards. Connective (Fig. <xref ref-type="fig" rid="F2">2e</xref>) Y-shaped in dorsal view; stalk elongate, with well-produced median keel. Aedeagus (Fig. <xref ref-type="fig" rid="F2">2f, g</xref>), in lateral view, with shaft long and gutiform, strongly curved ventrally; apex broadly convex; gonopore apical; dorsal apodemes long and curved posteriorly. Paraphyses (Fig. <xref ref-type="fig" rid="F2">2f, g</xref>) symmetrical, with short basal plate and pair of complex broad and long rami; each ramus with inner basal process, slender and very short; ventral margin with short process between basal and median thirds, slightly curved posteriorly; apex bifurcated into two long and narrow acute processes, inner one posteromedially curved and crossing median line of pygofer, the other one directed posteriorly, with short triangular basiventral projection.</p><p>Color. Dorsum brown with longitudinal yellow stripes (Fig. <xref ref-type="fig" rid="F2">2a, b</xref>). Head and thorax (Fig. <xref ref-type="fig" rid="F2">2a, b</xref>) with three stripes, median one extending from apex of crown to apex of clavus, posteriorly narrowed from median portion of pronotum, and pair of lateral stripes extending from frontogenal suture to median portion of clavus, almost attaining median portion of commissural margin. Clavus (Fig. <xref ref-type="fig" rid="F2">2a, b</xref>) with narrow yel<!--PageBreak-->low stripe adjacent to claval sulcus, absent on basal portion. Corium (Fig. <xref ref-type="fig" rid="F2">2a, b</xref>) with broad yellow irregular stripe adjacent to brachial cell, extending posteriorly to inner anteapical cell, narrowed on portion opposite claval apex; two elongate oblique yellow maculae near costal margin, anterior one opposite claval apex (interrupted in the right forewing) and posterior one on outer anteapical cell. Face pale yellow. Frons with pair of dorsolateral brown maculae continuous with color pattern of crown. Anten<!--PageBreak-->nal ledges brown (Fig. <xref ref-type="fig" rid="F2">2b</xref>). Thoracic sclerites (Fig. <xref ref-type="fig" rid="F2">2b</xref>) mostly yellow; lateral lobe of pronotum dorsally brown. Legs (Fig. <xref ref-type="fig" rid="F2">2b</xref>) mostly pale yellow. Thoracic sternum mostly pale yellow.</p><p>Female genitalia (based on one paratype). Sternite VII (Fig. <xref ref-type="fig" rid="F3">3a</xref>) subtriangularly produced posterolaterally; posterior margin with well-produced median lobe. “Internal” sternite VIII without sclerites. Pygofer (Fig. <xref ref-type="fig" rid="F3">3b, c</xref>) moderately produced posteri<!--PageBreak-->orly in lateral view; surface with sparse row of macrosetae along ventroapical margin and a few grouped near apex. First valvifers (Fig. <xref ref-type="fig" rid="F3">3c–e</xref>) large, subrectangular in lateral view, each with long, basally articulated anterior process directed posteroventrally; basal portion of processes, in ventral view, medially produced and connected to each other by membrane (Fig. <xref ref-type="fig" rid="F3">3c</xref>). First ovipositor valvulae (Fig. <xref ref-type="fig" rid="F3">3e–h</xref>) with basal portion enlarged and subrectangular; basal margin truncate and oblique in ventral view (Fig. <xref ref-type="fig" rid="F3">3c</xref>); sculptured areas mostly scalelike, with linear tegumentary processes on basidorsal portion (Fig. <xref ref-type="fig" rid="F3">3f</xref>) and separated scales on ventroapical portion (Fig. <xref ref-type="fig" rid="F3">3h</xref>); ventral margin broadly concave; apex acute. Second valvulae (Fig. <xref ref-type="fig" rid="F3">3i–l</xref>) broadened beyond basal curvature, narrowing slightly towards narrowly rounded apex; ventral margin approximately rectilinear; preapical prominence (Fig. <xref ref-type="fig" rid="F3">3l</xref>) conspicuous, narrowly rounded; dorsal margin with approximately 22 mostly triangular continuous teeth, extending from expanded basal portion to apical portion of blade; most teeth with steep, small ascending portion, and gradually declivous, large descending portion (Fig. <xref ref-type="fig" rid="F3">3j, k</xref>); denticles distributed on teeth (Fig. <xref ref-type="fig" rid="F3">3j, k</xref>) and on apical portion of blade, except on apex (Fig. <xref ref-type="fig" rid="F3">3l</xref>); blade with ducts attaining teeth or terminating below them, also extending to apex (Fig. <xref ref-type="fig" rid="F3">3i–l</xref>). Gonoplacs with basal half distinctly narrow, abruptly expanded on median portion; ventral margin slightly concave on median third; apex rounded.</p><p>Intraspecific variation (based on nine male and one female paratypes). Short curved process between basal and median third of paraphyses rami with variable length; ventral margin of each ramus sometimes irregular, with slight projections and emarginations.</p></tp:treatment-sec><tp:treatment-sec sec-type="Type specimens"><title>Type specimens.</title><p>Brazil, Espírito Santo State. Holotype: male, “Coleção Santa \ Teresa”; “BR, ES, Sta. Teresa, Est. \ Biol. Santa Lúcia 17- \ 21.IV.2012, Buys &amp; Leibão \ leg.” (<abbrev xmlns:xlink="http://www.w3.org/1999/xlink" content-type="institution" xlink:title="Coleção Entomológica do Instituto Oswaldo Cruz, Fundação Oswaldo Cruz" xlink:type="simple">CEIOC</abbrev>). Paratypes: one male and one female, same data as holotype (<abbrev xmlns:xlink="http://www.w3.org/1999/xlink" content-type="institution" xlink:title="Coleção Entomológica do Instituto Oswaldo Cruz, Fundação Oswaldo Cruz" xlink:type="simple">CEIOC</abbrev>); three males, “BR, ES, Sta. Teresa, Est. \ Biol. Santa Lúcia, Trilha do \ Ruschi, 22.VII.2012, Buys, \ leg. Prato Amarelo” (<abbrev xmlns:xlink="http://www.w3.org/1999/xlink" content-type="institution" xlink:title="Coleção Entomológica do Instituto Oswaldo Cruz, Fundação Oswaldo Cruz" xlink:type="simple">CEIOC</abbrev>); one male, “BR, ES, Sta. Teresa, Est. \ Biol. Santa Lúcia, 18.X.2012, \ Buys, Cordeiro &amp; Tinoco, \ leg. Prato amarelo” (<named-content xmlns:xlink="http://www.w3.org/1999/xlink" content-type="dwc:institutional_code" xlink:type="simple">MNRJ</named-content>); four males, “BR, ES, Sta. Teresa, Est. \ Biol. Santa Lúcia, Trilha do \ Rio, 17.X.2012, Buys, \ Cordeiro &amp; Tinoco leg.” (<abbrev xmlns:xlink="http://www.w3.org/1999/xlink" content-type="institution" xlink:title="Coleção Entomológica do Instituto Oswaldo Cruz, Fundação Oswaldo Cruz" xlink:type="simple">CEIOC</abbrev>).</p></tp:treatment-sec><tp:treatment-sec sec-type="Remarks"><title>Remarks.</title><p><italic><tp:taxon-name><tp:taxon-name-part taxon-name-part-type="genus">Fonsecaiulus</tp:taxon-name-part> <tp:taxon-name-part taxon-name-part-type="species">guttiformis</tp:taxon-name-part></tp:taxon-name></italic> sp. n. (Fig. <xref ref-type="fig" rid="F2">2a, b</xref>) is similar in color pattern and male and female structures to <italic><tp:taxon-name><tp:taxon-name-part taxon-name-part-type="genus">Fonsecaiulus</tp:taxon-name-part> <tp:taxon-name-part taxon-name-part-type="species">cognatus</tp:taxon-name-part></tp:taxon-name></italic>. In the new species the lateral yellow stripes on anterior dorsum converge posteriorly to the commissural claval margins (Fig. <xref ref-type="fig" rid="F2">2a</xref>). In <italic><tp:taxon-name><tp:taxon-name-part taxon-name-part-type="genus">Fonsecaiulus</tp:taxon-name-part> <tp:taxon-name-part taxon-name-part-type="species">cognatus</tp:taxon-name-part></tp:taxon-name></italic> these stripes have similar position on clavus but they are paired (<xref ref-type="bibr" rid="B8">Wilson et al. 2009</xref>: <ext-link xmlns:xlink="http://www.w3.org/1999/xlink" xlink:type="simple" ext-link-type="uri" xlink:href="http://naturalhistory.museumwales.ac.uk/sharpshooters/browserecord.php?-recid=1008">http://naturalhistory.museumwales.ac.uk/sharpshooters/browserecord.php?-recid=1008</ext-link>).</p><p>The male genitalia of <italic><tp:taxon-name><tp:taxon-name-part taxon-name-part-type="genus">Fonsecaiulus</tp:taxon-name-part> <tp:taxon-name-part taxon-name-part-type="species">guttiformis</tp:taxon-name-part></tp:taxon-name></italic> are the most distinct in the genus. The valve is broad and subtriangular (Fig. <xref ref-type="fig" rid="F2">2d</xref>), whereas this structure is short and broadly convex posteriorly in the remaining species of the genus. The styles and connective stalk are uncommonly elongate (Fig. <xref ref-type="fig" rid="F2">2e</xref>). The aedeagus is strongly curved ventrally with the apex broad (Fig. <xref ref-type="fig" rid="F2">2f</xref>). <italic><tp:taxon-name><tp:taxon-name-part taxon-name-part-type="genus">Fonsecaiulus</tp:taxon-name-part> <tp:taxon-name-part taxon-name-part-type="species">cognatus</tp:taxon-name-part></tp:taxon-name></italic> is the only other known species in which the aedeagal shaft has a ventral curvature (<xref ref-type="bibr" rid="B9">Young 1977</xref>: fig. 625q), but it is slighter than in <italic><tp:taxon-name><tp:taxon-name-part taxon-name-part-type="genus">Fonsecaiulus</tp:taxon-name-part> <tp:taxon-name-part taxon-name-part-type="species">guttiformis</tp:taxon-name-part></tp:taxon-name></italic>. The paraphyses are very complex in the latter species, with short basal plate and pair of broad and long rami presenting processes (Fig. <xref ref-type="fig" rid="F2">2f, g</xref>). Until now, the paraphyses of <italic><tp:taxon-name><tp:taxon-name-part taxon-name-part-type="genus">Fonsecaiulus</tp:taxon-name-part> <tp:taxon-name-part taxon-name-part-type="species">flavovittata</tp:taxon-name-part></tp:taxon-name></italic> were the most complex in the genus (<xref ref-type="bibr" rid="B9">Young 1977</xref>: fig. 622r).</p><!--PageBreak--><p>Regarding the female genitalia, the sternite VII of <italic><tp:taxon-name><tp:taxon-name-part taxon-name-part-type="genus">Fonsecaiulus</tp:taxon-name-part> <tp:taxon-name-part taxon-name-part-type="species">guttiformis</tp:taxon-name-part></tp:taxon-name></italic> (Fig. <xref ref-type="fig" rid="F3">3a</xref>) is similar to that of <italic><tp:taxon-name><tp:taxon-name-part taxon-name-part-type="genus">Fonsecaiulus</tp:taxon-name-part> <tp:taxon-name-part taxon-name-part-type="species">cognatus</tp:taxon-name-part></tp:taxon-name></italic> (<xref ref-type="bibr" rid="B9">Young 1977</xref>: fig. 625i), both being posterolaterally produced and with a well-produced median lobe. The lateral lobes in the new species are subtriangular, whereas in <italic><tp:taxon-name><tp:taxon-name-part taxon-name-part-type="genus">Fonsecaiulus</tp:taxon-name-part> <tp:taxon-name-part taxon-name-part-type="species">cognatus</tp:taxon-name-part></tp:taxon-name></italic> they are narrowly rounded.</p><p>The first valvifers of <italic><tp:taxon-name><tp:taxon-name-part taxon-name-part-type="genus">Fonsecaiulus</tp:taxon-name-part> <tp:taxon-name-part taxon-name-part-type="species">guttiformis</tp:taxon-name-part></tp:taxon-name></italic> bear a conspicuous anterior process that is basally articulated (Fig. <xref ref-type="fig" rid="F3">3d, e</xref>). <xref ref-type="bibr" rid="B9">Young (1977)</xref> described a pair of elongate processes projecting from the dorsal membrane into the genital chamber in <italic><tp:taxon-name><tp:taxon-name-part taxon-name-part-type="genus">Fonsecaiulus</tp:taxon-name-part> <tp:taxon-name-part taxon-name-part-type="species">sciotus</tp:taxon-name-part></tp:taxon-name></italic> (see fig. 626p from that author). The position and shape of these processes are similar to the ones observed in <italic><tp:taxon-name><tp:taxon-name-part taxon-name-part-type="genus">Fonsecaiulus</tp:taxon-name-part> <tp:taxon-name-part taxon-name-part-type="species">guttiformis</tp:taxon-name-part></tp:taxon-name></italic>. <xref ref-type="bibr" rid="B1">Carvalho and Mejdalani (2014)</xref> described processes originating from the same portion of the valvifers, but not basally articulated to them, in two species of <italic><tp:taxon-name><tp:taxon-name-part taxon-name-part-type="genus">Erythrogonia</tp:taxon-name-part></tp:taxon-name></italic> Melichar, 1926: <italic><tp:taxon-name><tp:taxon-name-part taxon-name-part-type="genus">Erythrogonia</tp:taxon-name-part> <tp:taxon-name-part taxon-name-part-type="species">phoenicea</tp:taxon-name-part></tp:taxon-name></italic> (Signoret, 1853) (see fig. 8 from those authors) and <italic><tp:taxon-name><tp:taxon-name-part taxon-name-part-type="genus">Erythrogonia</tp:taxon-name-part> <tp:taxon-name-part taxon-name-part-type="species">calva</tp:taxon-name-part></tp:taxon-name></italic> (Taschenberg, 1884) (see fig. 22 from those authors). This genus, as well as <italic><tp:taxon-name><tp:taxon-name-part taxon-name-part-type="genus">Fonsecaiulus</tp:taxon-name-part></tp:taxon-name></italic>, is included in the <italic><tp:taxon-name><tp:taxon-name-part taxon-name-part-type="genus">Erythrogonia</tp:taxon-name-part></tp:taxon-name></italic> generic group (<xref ref-type="bibr" rid="B9">Young 1977</xref>).</p></tp:treatment-sec><ref-list><ref id="B9"><mixed-citation xmlns:xlink="http://www.w3.org/1999/xlink" xlink:type="simple"><person-group><name name-style="western"><surname>Young</surname><given-names>DA</given-names></name></person-group> (<year>1977</year>) <article-title>Taxonomic study of the <tp:taxon-name><tp:taxon-name-part taxon-name-part-type="subfamily">Cicadellinae</tp:taxon-name-part></tp:taxon-name> (<tp:taxon-name><tp:taxon-name-part taxon-name-part-type="suborder">Homoptera</tp:taxon-name-part></tp:taxon-name>: <tp:taxon-name><tp:taxon-name-part taxon-name-part-type="family">Cicadellidae</tp:taxon-name-part></tp:taxon-name>), Part 2. New World <tp:taxon-name><tp:taxon-name-part taxon-name-part-type="tribe">Cicadellini</tp:taxon-name-part></tp:taxon-name> and the genus <italic><tp:taxon-name><tp:taxon-name-part taxon-name-part-type="genus">Cicadella</tp:taxon-name-part></tp:taxon-name></italic>.</article-title> <source>Technical Bulletin of the North Carolina Agricultural Experiment Station</source> <volume>239</volume>: <fpage>1</fpage>–<lpage>1135</lpage>.</mixed-citation></ref><ref id="B8"><mixed-citation xmlns:xlink="http://www.w3.org/1999/xlink" xlink:type="simple"><person-group><name name-style="western"><surname>Wilson</surname><given-names>MR</given-names></name><name name-style="western"><surname>Turner</surname><given-names>JA</given-names></name><name name-style="western"><surname>McKamey</surname><given-names>SH</given-names></name></person-group> (<year>2009</year>) <source>Sharpshooter Leafhoppers of the World (<tp:taxon-name><tp:taxon-name-part taxon-name-part-type="order">Hemiptera</tp:taxon-name-part></tp:taxon-name>: <tp:taxon-name><tp:taxon-name-part taxon-name-part-type="family">Cicadellidae</tp:taxon-name-part></tp:taxon-name> subfamily <tp:taxon-name><tp:taxon-name-part taxon-name-part-type="subfamily">Cicadellinae</tp:taxon-name-part></tp:taxon-name>)</source>. <publisher-name>Amgueddfa Cymru – National Museum Wales</publisher-name>. <ext-link xlink:type="simple" ext-link-type="uri" xlink:href="http://naturalhistory.museumwales.ac.uk/Sharpshooters">http://naturalhistory.museumwales.ac.uk/Sharpshooters</ext-link> </mixed-citation></ref><ref id="B1"><mixed-citation xmlns:xlink="http://www.w3.org/1999/xlink" xlink:type="simple"><person-group><name name-style="western"><surname>Carvalho</surname><given-names>RA</given-names></name><name name-style="western"><surname>Mejdalani</surname><given-names>G</given-names></name></person-group> (<year>2014</year>) <article-title>Remarkable morphological features of taxonomic interest in the female genitalia of five <italic><tp:taxon-name><tp:taxon-name-part taxon-name-part-type="genus">Erythrogonia</tp:taxon-name-part></tp:taxon-name></italic> species (<tp:taxon-name><tp:taxon-name-part taxon-name-part-type="order">Hemiptera</tp:taxon-name-part></tp:taxon-name>: <tp:taxon-name><tp:taxon-name-part taxon-name-part-type="infraorder">Cicadomorpha</tp:taxon-name-part></tp:taxon-name>: <tp:taxon-name><tp:taxon-name-part taxon-name-part-type="family">Cicadellidae</tp:taxon-name-part></tp:taxon-name>).</article-title> <source>Zootaxa</source> <volume>3872</volume>: <fpage>275</fpage>–<lpage>290</lpage>. doi: <ext-link xlink:type="simple" ext-link-type="doi" xlink:href="10.11646/zootaxa.3872.3.4">10.11646/zootaxa.3872.3.4</ext-link> </mixed-citation></ref></ref-list></tp:taxon-treatment>
