# Supplementary material for: Three new species of Fonsecaiulus (Hemiptera, Cicadellidae, Cicadellini) from Brazil and key to species of the genus
Source: Zookeys. 2015 Oct 12;(526):131–44. doi: 10.3897/zookeys.526.6154 (PMC4607849; doi:10.3897/zookeys.526.6154)
Supplement: XML Treatment for Fonsecaiulus filiformis [file zookeys.526.6154-treatment3.xml]

<!DOCTYPE tp:taxon-treatment
  PUBLIC "-//TaxonX//DTD Taxonomic Treatment Publishing DTD v0 20100105//EN" "tax-treatment-NSO.dtd">
<tp:taxon-treatment xmlns:tp="http://www.plazi.org/taxpub"><tp:treatment-meta><kwd-group><label>Taxon classification</label><kwd><named-content content-type="kingdom">Animalia</named-content></kwd><kwd><named-content content-type="order">Hemiptera</named-content></kwd><kwd><named-content content-type="family">Cicadellidae</named-content></kwd></kwd-group><mixed-citation publication-type="journal"><person-group><name><surname>Felix</surname><given-names>Márcio</given-names></name><name><surname>Antunes</surname><given-names>Cauan</given-names></name><name><surname>Carvalho</surname><given-names>Rachel A.</given-names></name><name><surname>Mejdalani</surname><given-names>Gabriel</given-names></name></person-group><article-title>Three new species of <italic><tp:taxon-name><tp:taxon-name-part taxon-name-part-type="genus">Fonsecaiulus</tp:taxon-name-part></tp:taxon-name></italic> (<tp:taxon-name><tp:taxon-name-part taxon-name-part-type="order">Hemiptera</tp:taxon-name-part></tp:taxon-name>, <tp:taxon-name><tp:taxon-name-part taxon-name-part-type="family">Cicadellidae</tp:taxon-name-part></tp:taxon-name>, <tp:taxon-name><tp:taxon-name-part taxon-name-part-type="tribe">Cicadellini</tp:taxon-name-part></tp:taxon-name>) from Brazil and key to species of the genus</article-title><source>Zookeys</source><day>12</day><month>10</month><year>2015</year><volume>2015</volume><issue>526</issue><fpage>131</fpage><lpage>144</lpage><pub-id pub-id-type="doi">10.3897/zookeys.526.6154</pub-id></mixed-citation></tp:treatment-meta><tp:nomenclature><tp:taxon-name>
                        <tp:taxon-name-part taxon-name-part-type="genus">Fonsecaiulus</tp:taxon-name-part>
                        <tp:taxon-name-part taxon-name-part-type="species">filiformis</tp:taxon-name-part>
                        <object-id xmlns:xlink="http://www.w3.org/1999/xlink" content-type="zoobank" xlink:type="simple">http://zoobank.org/D600EBDB-6855-4C5A-9B9A-7D3AE05C14F4</object-id>
                    </tp:taxon-name><tp:taxon-status xmlns:xlink="http://www.w3.org/1999/xlink" xlink:type="simple">sp. n.</tp:taxon-status><xref ref-type="fig" rid="F4">Fig. 4</xref></tp:nomenclature><tp:treatment-sec sec-type="Diagnosis"><title>Diagnosis.</title><p><italic><tp:taxon-name><tp:taxon-name-part taxon-name-part-type="genus">Fonsecaiulus</tp:taxon-name-part> <tp:taxon-name-part taxon-name-part-type="species">filiformis</tp:taxon-name-part></tp:taxon-name></italic> sp. n. is characterized by the combination of the following features: (1) dorsum (Fig. <xref ref-type="fig" rid="F4">4a</xref>) with broad pale yellow median stripe extending from apex of crown to apex of clavus; (2) connective (Fig. <xref ref-type="fig" rid="F4">4e, f</xref>) with median keel strongly produced dorsally; (3) aedeagus (Fig. <xref ref-type="fig" rid="F4">4f</xref>) with shaft long and slender, dorsally curved, with long and acute apical process continuing its shape; (4) paraphyses (Fig. <xref ref-type="fig" rid="F4">4g</xref>) with Y-shaped basal plate with arms widely divergent and pair of long and slender rami.</p><fig id="F4" position="float" orientation="portrait"><label>Figure 4.</label><caption><p><italic><tp:taxon-name><tp:taxon-name-part taxon-name-part-type="genus">Fonsecaiulus</tp:taxon-name-part> <tp:taxon-name-part taxon-name-part-type="species">filiformis</tp:taxon-name-part></tp:taxon-name></italic> sp. n., male holotype. <bold>a</bold> body, dorsal view <bold>b</bold> body, lateral view <bold>c</bold> pygofer, lateral view <bold>d</bold> valve and subgenital plates, ventral view <bold>e</bold> left style and connective, dorsal view <bold>f</bold> left style, connective, ejaculatory reservoir, aedeagus, and paraphyses, lateral view <bold>g</bold> aedeagus and paraphyses, ventral view. <italic><tp:taxon-name><tp:taxon-name-part taxon-name-part-type="genus">Fonsecaiulus</tp:taxon-name-part> <tp:taxon-name-part taxon-name-part-type="species">dorsifascia</tp:taxon-name-part></tp:taxon-name></italic> (Osborn, 1926) <bold>h</bold> body, lateral view. Body length of <italic><tp:taxon-name><tp:taxon-name-part taxon-name-part-type="genus">Fonsecaiulus</tp:taxon-name-part> <tp:taxon-name-part taxon-name-part-type="species">filiformis</tp:taxon-name-part></tp:taxon-name></italic> 5.6 mm and of <italic><tp:taxon-name><tp:taxon-name-part taxon-name-part-type="genus">Fonsecaiulus</tp:taxon-name-part> <tp:taxon-name-part taxon-name-part-type="species">dorsifascia</tp:taxon-name-part></tp:taxon-name></italic> 5.7 mm.</p></caption><graphic xmlns:xlink="http://www.w3.org/1999/xlink" xlink:href="zookeys-526-131-g004.jpg" position="float" orientation="portrait" xlink:type="simple" id="oo_60055.jpg"/></fig></tp:treatment-sec><tp:treatment-sec sec-type="Etymology"><title>Etymology.</title><p>The specific epithet, <italic>filiformis</italic>, refers to the shape of the aedeagus in lateral view.</p></tp:treatment-sec><tp:treatment-sec sec-type="Description"><title>Description.</title><p>Length. Male holotype, 5.6 mm.</p><p>Male holotype. Head and thorax. Head (Fig. <xref ref-type="fig" rid="F4">4a, b</xref>) with median length of crown slightly less than 7/10 interocular width and slightly less than 4/10 transocular width; ocelli located slightly behind a line between anterior eye angles; frons slightly flattened medially, muscle impressions distinct; epistomal suture complete; clypeus with contour continuing profile of frons. Pronotum (Fig. <xref ref-type="fig" rid="F4">4a, b</xref>) with width less than transocular width; lateral margins parallel. Forewings with inner and median anteapical cells opened basally. First tarsomere (Fig. <xref ref-type="fig" rid="F4">4b</xref>) with length approximately equal to combined length of two more distal tarsomeres. Remaining morphological characteristics of head and thorax as in the generic description of <xref ref-type="bibr" rid="B9">Young (1977</xref>: 760–763).</p><p>Male genitalia. Pygofer (Fig. <xref ref-type="fig" rid="F4">4c</xref>) broadly convex posteriorly, posterodorsal portion slightly produced, without processes. Valve (Fig. <xref ref-type="fig" rid="F4">4d</xref>) broad and very short, subrectangular. Subgenital plates (Fig. <xref ref-type="fig" rid="F4">4d</xref>) narrow on apical three-fourths; dorsal surface with two minute, sclerotized dentiform processes on median portion, near which apical portion of styles rests; basal portion with few short macrosetae along outer margin; few very short microsetae on apical half. Styles (Fig. <xref ref-type="fig" rid="F4">4e, f</xref>) with outer preapical por<!--PageBreak--><!--PageBreak-->tion with long sparse setae; apex directed outwards. Connective (Fig. <xref ref-type="fig" rid="F4">4e, f</xref>) with arms short in dorsal view; stalk moderately elongate, with strongly produced median keel. Aedeagus (Fig. <xref ref-type="fig" rid="F4">4f, g</xref>), in lateral view, with shaft long and slender, dorsally curved; apex with long and acute process continuing shape of shaft, extending dorsally beyond pygofer border; gonopore ventral; dorsal apodemes long and slightly curved posteriorly. Paraphyses (Fig. <xref ref-type="fig" rid="F4">4f, g</xref>) symmetrical, basal plate Y-shaped and arms widely divergent; rami articulated to basal plate, long and slender, with apex acute, extending posteriorly beyond pygofer border; each ramus, in lateral view, sinuous, slightly curved dorsally and then slightly curved ventrally.</p><p>Color. Dorsum anteriorly brown to yellowish-brown with broad pale yellow median stripe extending from apex of crown to apex of clavus (Fig. <xref ref-type="fig" rid="F4">4a, b</xref>); stripe occupying approximately one-third of posterior margin of crown, with lateral margins sinuous on clavus. Crown (Fig. <xref ref-type="fig" rid="F4">4a</xref>) with pair of small pale yellow spots on antennal ledges and another pair adjacent to outer margin of ocelli; subtriangular pale yellow marks adjacent to inner eye angles. Pronotum (Fig. <xref ref-type="fig" rid="F4">4a, b</xref>) with narrow, median yellowish-brown stripe on pale yellow broad stripe; humeral areas reddish-brown. Forewings (Fig. <xref ref-type="fig" rid="F4">4a, b</xref>) with basal portion dark brown, median portion and most of corium veins reddish-brown, apical portion pale brown; minute pale yellow spot beyond middle of costal margin and another on apex of brachial cell. Face pale yellow. Frons with median portion bordered by pair of longitudinal narrow brown stripes, connected to each other on dorsal median portion of clypeus, then extending ventrally as a median stripe; narrow transverse brown stripes along muscle impressions. Antennal ledges (Fig. <xref ref-type="fig" rid="F4">4b</xref>), in lateral view, almost entirely brown. Thoracic sclerites (Fig. <xref ref-type="fig" rid="F4">4b</xref>) mostly pale yellow; lateral lobe of pronotum, mesepimeron, and mesepisternum dorsally dark brown. Legs (Fig. <xref ref-type="fig" rid="F4">4b</xref>) mostly pale yellow. Thoracic sternum mostly pale yellow.</p><p>Female unknown.</p></tp:treatment-sec><tp:treatment-sec sec-type="Type specimen"><title>Type specimen.</title><p>Brazil, Goiás State. Holotype: male, “Brasil, GO, Alto Paraíso \ de Goiás, Parque \ Nacional da Chapada dos \ Veadeiros, trilha para \ canion”; “<named-content xmlns:xlink="http://www.w3.org/1999/xlink" content-type="dwc:verbatimCoordinates" xlink:type="simple">S14°10'5", W47°49'16"</named-content> \ 941m 25.X.2013 sweep \ DM Takiya, BM Camisão \ e CC Gonçalves leg.” (<abbrev xmlns:xlink="http://www.w3.org/1999/xlink" content-type="institution" xlink:title="Departamento de Zoologia, Instituto de Biologia, Universidade Federal do Rio de Janeiro" xlink:type="simple">DZRJ</abbrev>).</p></tp:treatment-sec><tp:treatment-sec sec-type="Remarks"><title>Remarks.</title><p><italic><tp:taxon-name><tp:taxon-name-part taxon-name-part-type="genus">Fonsecaiulus</tp:taxon-name-part> <tp:taxon-name-part taxon-name-part-type="species">filiformis</tp:taxon-name-part></tp:taxon-name></italic> sp. n. (Fig. <xref ref-type="fig" rid="F4">4a, b</xref>) is very similar to <italic><tp:taxon-name><tp:taxon-name-part taxon-name-part-type="genus">Fonsecaiulus</tp:taxon-name-part> <tp:taxon-name-part taxon-name-part-type="species">dorsifascia</tp:taxon-name-part></tp:taxon-name></italic> (Fig. <xref ref-type="fig" rid="F4">4h</xref>) in color pattern and male structures. Only these two species have a broad, median pale yellow stripe on dorsum. In the new species the lateral margins of the stripe are sinuous on forewings, whereas in <italic><tp:taxon-name><tp:taxon-name-part taxon-name-part-type="genus">Fonsecaiulus</tp:taxon-name-part> <tp:taxon-name-part taxon-name-part-type="species">dorsifascia</tp:taxon-name-part></tp:taxon-name></italic> they are triangularly emarginated.</p><p>In the male genitalia, the pygofer and subgenital plates are very similar in both species. The apical portion of the styles in <italic><tp:taxon-name><tp:taxon-name-part taxon-name-part-type="genus">Fonsecaiulus</tp:taxon-name-part> <tp:taxon-name-part taxon-name-part-type="species">filiformis</tp:taxon-name-part></tp:taxon-name></italic> differs from that of <italic><tp:taxon-name><tp:taxon-name-part taxon-name-part-type="genus">Fonsecaiulus</tp:taxon-name-part> <tp:taxon-name-part taxon-name-part-type="species">dorsifascia</tp:taxon-name-part></tp:taxon-name></italic>. In the former species, the preapical lobe is more produced (Fig. <xref ref-type="fig" rid="F4">4e</xref>) than in the latter (<xref ref-type="bibr" rid="B9">Young 1977</xref>: fig. 624e). The paraphyses of the new species are similar to those of <italic><tp:taxon-name><tp:taxon-name-part taxon-name-part-type="genus">Fonsecaiulus</tp:taxon-name-part> <tp:taxon-name-part taxon-name-part-type="species">dorsifascia</tp:taxon-name-part></tp:taxon-name></italic>. The aedeagi are strongly curved dorsally in both species. However, <italic><tp:taxon-name><tp:taxon-name-part taxon-name-part-type="genus">Fonsecaiulus</tp:taxon-name-part> <tp:taxon-name-part taxon-name-part-type="species">filiformis</tp:taxon-name-part></tp:taxon-name></italic> has a regularly very narrow aedeagus in lateral view (Fig. <xref ref-type="fig" rid="F4">4f</xref>), while <italic><tp:taxon-name><tp:taxon-name-part taxon-name-part-type="genus">Fonsecaiulus</tp:taxon-name-part> <tp:taxon-name-part taxon-name-part-type="species">dorsifascia</tp:taxon-name-part></tp:taxon-name></italic> has the aedeagal shaft broader (<xref ref-type="bibr" rid="B9">Young 1977</xref>: fig. 624f).</p><!--PageBreak--></tp:treatment-sec><ref-list><ref id="B9"><mixed-citation xmlns:xlink="http://www.w3.org/1999/xlink" xlink:type="simple"><person-group><name name-style="western"><surname>Young</surname><given-names>DA</given-names></name></person-group> (<year>1977</year>) <article-title>Taxonomic study of the <tp:taxon-name><tp:taxon-name-part taxon-name-part-type="subfamily">Cicadellinae</tp:taxon-name-part></tp:taxon-name> (<tp:taxon-name><tp:taxon-name-part taxon-name-part-type="suborder">Homoptera</tp:taxon-name-part></tp:taxon-name>: <tp:taxon-name><tp:taxon-name-part taxon-name-part-type="family">Cicadellidae</tp:taxon-name-part></tp:taxon-name>), Part 2. New World <tp:taxon-name><tp:taxon-name-part taxon-name-part-type="tribe">Cicadellini</tp:taxon-name-part></tp:taxon-name> and the genus <italic><tp:taxon-name><tp:taxon-name-part taxon-name-part-type="genus">Cicadella</tp:taxon-name-part></tp:taxon-name></italic>.</article-title> <source>Technical Bulletin of the North Carolina Agricultural Experiment Station</source> <volume>239</volume>: <fpage>1</fpage>–<lpage>1135</lpage>.</mixed-citation></ref></ref-list></tp:taxon-treatment>
